# Supplementary material for: Pilot Study: Safety and Performance Validation of an Ingestible Medical Device for Collecting Small Intestinal Liquid in Healthy Volunteers
Source: Methods Protoc. 2024 Feb 4;7(1):15. doi: 10.3390/mps7010015 (PMC10892249; doi:10.3390/mps7010015)
Supplement: Supplementary file 1 [file mps-07-00015-s001.zip]

Archive with 1 entries (1 files):
- mps-2801689-supplementary.pdf
